# Supplementary material for: Higher theta-beta ratio during screen-based vs. printed paper is related to lower attention in children: An EEG study
Source: PLoS One. 2023 May 18;18(5):e0283863. doi: 10.1371/journal.pone.0283863 (PMC10194945; doi:10.1371/journal.pone.0283863)
Supplement: S1 Data — (XLS) [file pone.0283863.s001.xls]

## Sheet: Deidentified
subject	Matrix_WPPSI_SS	TEA_CH_Skysear_TimePerTarget	TEA_CH_Skysear_Accuracy_perc	Broca_screen_alpha	Broca_paper_alpha	Wernicke_screen_alpha	Wernicke_paper_alpha	PO_screen_alpha	PO_paper_alpha	Right_screen_alpha	Right_paper_alpha	Left_screen_alpha	Left_paper_alpha	Central_screen_alpha	Central_paper_alpha	Frontal_screen_alpha	Frontal_paper_alpha	Broca_screen_beta	Broca_paper_beta	Wernicke_screen_beta	Wernicke_paper_beta	PO_screen_beta	PO_paper_beta	Right_screen_beta	Right_paper_beta	Left_screen_beta	Left_paper_beta	Central_screen_beta	Central_paper_beta	Frontal_screen_Beta	Frontal_paper_beta	Broca_screen_delta	Broca_paper_delta	Wernicke_screen_delta	Wernicke_paper_delta	PO_screen_delta	PO_paper_delta	Right_screen_delta	Right_paper_delta	Left_screen_delta	Left_paper_delta	Central_screen_delta	Central_paper_delta	Frontal_screen_delta	Frontal_paper_delta	Broca_screen_gamma	Broca_paper_gamma	Wernicke_screen_gamma	Wernicke_paper_gamma
1	10	4.1	87.8	12.1283	13.3124	11.9719	12.0972	12.6307	12.9143	12.6407	12.6042	12.0166	12.7652	11.9084	11.6905	12.296	12.1592	27.0624	37.8549	37.3636	32.6526	31.881	34.5582	32.2354	34.7127	28.8285	35.8297	23.6209	26.3721	33.029	32.4966	9.86594	10.6313	9.58876	10.2351	10.0376	10.4283	10.0872	10.3199	9.91025	10.5312	9.38563	9.62768	10.2133	10.4609	15.8828	28.6148	29.6455	24.11
2	14	6	30.9	8.11293	8.26426	9.07508	9.11683	6.99374	7.16863	7.58551	7.98827	8.67076	8.79325	8.42762	8.32674	9.33618	9.50905	22.1742	23.388	25.0266	26.0755	16.6045	17.3187	18.8969	20.189	23.3385	24.3275	18.7617	19.5642	25.2632	26.0093	8.66237	9.00184	9.16723	9.60449	7.80733	8.12989	8.11301	8.88561	8.98977	9.37486	8.27387	8.72649	9.59007	9.86096	15.7963	17.8113	16.1155	18.5398
3	13	5.15	33	10.7602	11.0543	11.0945	11.9144	10.5512	11.174	10.5272	11.1546	10.9232	11.4665	9.7979	10.7326	11.286	11.7076	34.6643	31.7129	35.3628	32.0121	34.7722	32.98	34.2358	32.4021	35.2025	32.6312	32.7626	30.8071	36.076	33.8454	8.96292	9.32807	9.73429	9.71695	9.05603	9.33883	9.28855	9.33506	9.37963	9.66263	8.6847	8.90807	10.0128	10.0632	21.9784	22.7097	23.6384	21.7043
4	12	4.66	79.8	11.0877	10.6861	12.2598	11.2775	10.0986	9.5109	10.6805	10.0095	11.2488	10.5474	12.0973	10.9464	12.0577	11.1281	24.1568	25.369	33.6429	33.5053	19.3626	22.5613	25.7067	27.0236	25.8143	27.2677	21.9664	22.7624	31.2567	31.9439	10.4826	10.1685	11.0054	11.1305	9.62547	9.4482	10.1728	9.71223	10.4855	10.1776	9.44003	9.31728	11.0754	10.5203	15.2822	17.046	25.4663	25.6913
5	11	6.31	87.8	11.2184	10.5948	11.3865	10.8748	11.4826	10.6409	11.4196	10.4777	11.163	10.4885	10.6573	10.2962	11.1063	10.4317	21.8944	24.0458	25.7719	26.7971	20.7129	23.0409	21.9756	23.4054	22.4469	24.4219	19.7409	20.4933	23.1438	23.4411	9.40057	9.39893	10.26	10.0573	9.08151	8.84379	9.37201	8.96934	9.65781	9.36262	9.12861	8.73904	10.004	9.36412	10.1315	15.1457	11.852	14.2084
6	15	5.33	69.2	9.84449	9.55169	8.60396	8.31418	10.857	10.3076	10.3675	10.0201	9.29975	8.98209	9.91484	9.65006	9.4052	9.21554	21.728	22.7233	18.3019	17.7359	24.2265	24.1522	25.9347	24.4329	20.1205	20.1448	18.9316	18.8306	23.5803	22.3898	9.01289	9.0652	8.53038	8.48098	9.40567	9.39102	9.23031	9.23652	8.78327	8.75835	8.78095	9.12723	9.09094	9.08824	12.3352	14.1114	9.69386	8.5447
7	14	6.95	30.9	11.4592	11.4117	11.6178	11.7134	11.771	11.597	11.5757	11.362	11.5426	11.4721	12.1235	11.997	11.5201	11.5	32.8271	33.8292	33.7746	34.1041	33.0977	33.4056	33.4631	33.6428	33.3166	33.6989	33.0887	32.7336	33.9195	33.3271	9.62086	9.54911	10.2525	10.7564	9.46518	9.64241	9.56307	9.88278	9.71195	9.85899	9.55836	9.8003	9.94608	10.3052	26.7203	28.2212	28.5403	29.3132
8	12	6.21	56.6	13.183	13.1323	12.1821	11.9153	12.0135	11.704	12.1233	11.7333	12.3067	12.0951	12.7505	12.4308	11.8752	11.6781	34.5674	35.1472	35.2875	34.8019	28.4784	28.7057	31.0985	30.8685	33.5011	33.39	32.0635	31.4284	34.6678	34.0193	10.7144	10.8897	9.39547	9.4522	9.1063	9.15227	9.27486	9.35103	9.72119	9.84942	9.47731	9.32526	9.55147	9.59273	18.4878	19.553	12.9308	13.4809
9	6	7.05	30.9	8.35213	8.07793	9.06875	9.11173	9.271	8.78425	9.89707	9.51255	8.82121	8.59153	9.21004	8.96836	9.58061	9.19596	19.2288	19.2775	23.9158	21.4571	20.2481	21.3715	24.7517	25.104	21.9895	20.8461	18.9394	18.1619	27.202	24.5816	8.95074	8.40312	10.1503	9.82687	8.88561	8.67169	9.57109	9.33449	9.41795	9.03446	9.41854	9.12958	9.86033	9.5255	11.8845	11.0124	16.8215	12.8669
10	11	5.84	56.6	13.5875	13.4044	16.8572	16.7962	13.8999	13.5236	13.1741	12.9197	14.1025	13.9902	13.2442	12.8675	13.648	13.561	38.9466	40.0455	59.6083	59.255	36.6991	37.5343	37.3371	37.9367	41.6946	42.6075	33.1842	33.7512	41.4678	41.8028	10.5147	10.879	11.7764	11.6633	10.6152	10.5983	10.6394	10.4862	10.8557	11.0103	10.437	10.3439	11.0087	10.9313	25.0699	26.3828	51.3834	51.4546
11	5	5.75	30.9	10.2526	12.1018	11.0656	11.1047	9.97932	9.2578	10.1833	10.1913	10.7618	11.2733	10.4141	7.5161	11.0475	12.4385	23.5373	31.4272	28.1744	11.1047	20.1251	21.0661	23.9109	24.6499	25.447	28.7232	21.4823	15.4005	29.8292	33.0443	8.24838	10.0732	8.97143	9.0005	8.08328	8.1157	8.57148	8.985	8.67149	9.5127	8.15815	7.1901	9.48354	10.6207	11.4675	19.6386	16.899	19.9991
12	11	7.37	20.2	12.2995	12.0406	11.0685	10.957	12.3713	12.1752	11.5269	11.4993	12.0233	11.8006	12.326	12.1477	11.6943	11.6113	29.9748	33.2019	25.9601	29.3713	29.0416	33.8924	29.7433	33.0569	29.4372	33.356	28.1272	29.8549	30.7357	32.5565	9.83103	9.66934	9.52177	9.52278	9.99853	9.71317	9.98674	9.86644	9.85966	9.73525	9.90101	9.87176	10.1232	10.1372	17.3641	24.4416	13.8301	21.7838
13	14	10.35	20.2	12.436	11.6148	11.831	10.9761	13.2024	12.0172	12.9664	11.9327	12.1408	11.3436	12.1905	11.4688	12.0663	11.2201	26.1667	26.959	26.8053	27.376	26.5289	27.5981	29.5301	30.5198	26.2088	26.9325	24.287	24.6516	29.3461	29.8113	10.1376	10.517	10.3723	10.4138	10.6036	10.8462	10.624	10.8762	10.3613	10.5521	10.0273	10.2765	10.4434	10.4389	12.1972	14.8853	11.887	13.7104
14	5	7.9	20.2	11.2734	10.9871	11.3024	10.9832	11.5139	11.3988	11.5755	11.3802	11.5293	11.1019	11.2989	11.1937	11.5179	11.2973	26.6038	28.54	28.7737	29.2184	26.3707	28.4352	28.5605	29.2384	28.1999	29.0302	29.8006	29.4701	29.4075	28.8764	9.95368	9.45415	9.72114	9.58606	9.85992	9.76052	10.02	9.76828	10.0378	9.63237	10.3724	9.47146	10.0274	9.87778	17.6925	20.9764	19.7865	22.0161
15	15	5.65	69.2	9.29544	8.47333	10.5467	9.56382	8.76225	7.94575	8.80391	8.31526	9.87228	8.96935	9.54486	8.55602	10.7712	10.155	18.7772	18.0843	23.1905	22.1908	16.7062	16.0421	19.1236	18.2594	20.6208	19.7535	17.6001	16.8186	26.1285	24.6731	8.48939	8.48077	9.17849	9.33239	8.4285	8.3497	8.50884	8.56499	8.83608	8.87874	8.20858	8.25513	9.85918	9.92618	5.73798	5.806	10.6947	9.57401
[truncated: 38 more columns]
